# Supplementary material for: Sequencing genomes from mixed DNA samples - evaluating the metagenome skimming approach in lichenized fungi
Source: Sci Rep. 2017 Nov 2;7:14881. doi: 10.1038/s41598-017-14576-6 (PMC5668418; doi:10.1038/s41598-017-14576-6)
Supplement: Supplementary file 2 — Supplementary_S6-S7 [file 41598_2017_14576_MOESM2_ESM.zip]

Archive with 2 entries (2 files):
- Supplementary_S6.html
- Supplementary_S7.html
